# Supplementary material for: Analyzing and comparing complex environmental time series using a cumulative sums approach
Source: MethodsX. 2019 Apr 9;6:779–87. doi: 10.1016/j.mex.2019.03.014 (PMC6475664; doi:10.1016/j.mex.2019.03.014)
Supplement: Supplementary file 1 [file mmc1.xlsx]

## Sheet: Cusum calculations
Date (mm/yyyy)	Water level (cm)	Salinity	Total phosphorus (mg/L)	Cusum_Water level (cm)	Cusum_Salinity	Cusum_Total phosphorus (mg/L)
10/2000	36.86	15	0.31	-0.216798	0.049756	-0.882339
11/2000	24.7163	11.8	0.423	-1.24871	-0.327495	-1.49629
12/2000	17.07	13.9	0.431	-2.79388	-0.424523	-2.09123
01/2001	11.5074	15.4091	0.315	-4.71241	-0.320178	-2.96169
02/2001	10.0886	18	0.441429	-6.72619	0.129897	-3.53187
03/2001	17.8877	22.54	0.301429	-8.21646	1.18579	-4.43457
04/2001	13.2037	28.87	0.406	-10.0211	3.08635	-5.08889
05/2001	18.2861	29.7	0.513	-11.4847	5.09767	-5.48907
06/2001	15.431	25.8455	0.635455	-13.1399	6.59464	-5.59841
07/2001	24.1262	12.4333	0.433333	-14.2114	6.3019	-6.18781
08/2001	25.9513	3.18333	0.238333	-15.1604	4.77485	-7.24037
09/2001	33.7703	7.55	0.39	-15.5846	3.83048	-7.9327
10/2001	29.5129	3.35833	0.332	-16.2945	2.32677	-8.76278
11/2001	28.358	4.93	0.203333	-17.082	1.03279	-9.89847
12/2001	21.3435	5.41818	0.19	-18.3403	-0.196048	-11.0658
01/2002	16.329	5.25455	0.248	-19.9352	-1.44672	-12.0954
02/2002	16.7668	11.8667	0.556667	-21.5007	-1.81508	-12.3919
03/2002	14.5545	14.23	0.432	-23.2148	-1.86807	-12.9845
04/2002	17.3573	22.2545	0.797778	-24.7406	-0.850269	-12.7083
05/2002	18.3223	26.9455	0.7025	-26.2017	0.793485	-12.6583
06/2002	29.194	13.03	0.318	-26.9331	0.580364	-13.5217
07/2002	25.3994	2.5	0.226	-27.9192	-1.03788	-14.6035
08/2002	28.0874	5.59091	0.104545	-28.7248	-2.24367	-15.9739
09/2002	31.312	7.29	0.161	-29.314	-3.22273	-17.2101
10/2002	38.5665	10.6545	0.270909	-29.4163	-3.75283	-18.1853
11/2002	25.441	8.33636	0.203636	-30.3995	-4.59227	-19.3203
12/2002	18.9026	6.18333	0.151667	-31.8217	-5.71901	-20.5787
01/2003	19.2348	8.75	0.13	-33.2215	-6.50325	-21.8885
02/2003	28.5082	18.58	0.268	-33.9989	-5.97578	-22.8706
03/2003	37.4132	23.1182	0.266364	-34.1786	-4.84273	-23.8566
04/2003	37.7677	22	0.325	-34.3345	-3.8589	-24.7033
05/2003	36.5533	23.5	0.34	-34.5718	-2.67491	-25.5144
06/2003	35.9207	3.36667	0.23	-34.8517	-4.1775	-26.5868
08/2003	40.139	5.15	0.481667	-34.8484	-5.44212	-27.0614
09/2003	47.683	7.11818	0.430909	-34.3387	-6.44412	-27.6565
10/2003	51.9835	5.33636	0.41	-33.5404	-7.68387	-28.3013
11/2003	46.117	5.47	0.251	-33.1358	-8.9058	-29.3238
12/2003	38.1423	6.31818	0.144545	-33.2666	-10.0145	-30.5991
01/2004	32.3342	10	0.188	-33.7871	-10.632	-31.7712
02/2004	31.8762	9.17	0.178	-34.3385	-11.3602	-32.9671
03/2004	29.4648	13.19	0.216	-35.0516	-11.552	-34.0727
04/2004	32.494	20.5455	0.290909	-35.5615	-10.7622	-35.0004
05/2004	29.8626	26.1	0.464	-36.248	-9.23127	-35.517
06/2004	36.309	28.58	0.676667	-36.5018	-7.36941	-35.5284
07/2004	38.9416	16.78	0.403	-36.5788	-7.08213	-36.1899
08/2004	42.4229	5.80909	0.3525	-36.4222	-8.2588	-36.9712
09/2004	50.001	11.96	0.596667	-35.757	-8.61471	-37.1727
10/2004	46.6929	9.2	0.451818	-35.3138	-9.3389	-37.7182
11/2004	42.0107	7.26667	0.355556	-35.1848	-10.3211	-38.4923
12/2004	31.5126	7.57273	0.173636	-35.7606	-11.2624	-39.6986
01/2005	34.2874	14.5	0.332727	-36.15	-11.2794	-40.5269
02/2005	39.0904	20.58	0.337	-36.2171	-10.485	-41.3451
03/2005	32.3894	20.9333	0.598889	-36.734	-9.64353	-41.5413
04/2005	35.813	29.3667	0.983333	-37.0211	-7.67669	-40.8244
07/2005	39.84	7.71818	0.597	-37.0379	-8.59862	-41.0251
08/2005	45.3119	5.68	0.425	-36.6873	-9.79252	-41.6343
09/2005	53.2053	3.05	0.507	-35.807	-11.3374	-42.0487
10/2005	53.6977	3.62727	0.494545	-34.8936	-12.8052	-42.4927
11/2005	40.8787	5.59091	0.789091	-34.8406	-14.011	-42.2371
12/2005	33.7939	6.46	0.486	-35.2632	-15.1008	-42.7014
01/2006	31.2419	8.62727	1.47364	-35.8571	-15.9014	-40.82
02/2006	30.7879	10.9	0.685	-36.4815	-16.3988	-40.8116
03/2006	35.6268	16.0429	1.35429	-36.7811	-16.2098	-39.2136
04/2006	35.0143	22.475	0.8125	-37.1218	-15.1626	-38.9024
05/2006	40.6426	28.2889	0.881111	-37.0847	-13.3396	-38.4283
06/2006	36.868	17.26	1.248	-37.3009	-12.9883	-37.0828
07/2006	36.1603	4.56	0.753	-37.5647	-14.3316	-36.9129
08/2006	41.3213	7.5	0.48	-37.482	-15.2827	-37.3915
09/2006	50.615	4.66	1.35	-36.7756	-16.6127	-35.8036
10/2006	44.6984	11	1.59091	-36.4662	-17.0967	-33.6436
11/2006	37.7743	11.66	1.12111	-36.6217	-17.4926	-32.5995
12/2006	25.5894	12.97	1.566	-37.595	-17.7137	-30.4986
01/2007	25.4019	13.9091	1.32182	-38.5809	-17.8096	-28.9777
02/2007	23.9429	16.63	1.278	-39.6647	-17.5423	-27.5609
03/2007	23.5061	21.75	1.611	-40.7779	-16.5918	-25.3532
04/2007	26.414	19.67	1.554	-41.6958	-15.9189	-23.2808
05/2007	32.8071	24.5818	1.83364	-42.1847	-14.5906	-20.5443
06/2007	36.0487	15.99	0.992	-42.4559	-14.4087	-19.8068
07/2007	34.7697	12.1	0.6	-42.813	-14.7459	-20.0003
08/2007	36.1281	12.2636	0.611818	-43.079	-15.0613	-20.1658
09/2007	39.4887	14.89	0.925	-43.1193	-15.0262	-19.5874
10/2007	39.3577	13.4364	1.18636	-43.1684	-15.1851	-18.3883
11/2007	32.9717	16.3667	1.76333	-43.6462	-14.953	-15.8187
12/2007	26.8548	19.4222	0.675556	-44.5346	-14.3131	-15.8328
01/2008	23.5097	23.2273	0.682727	-45.6475	-13.1655	-15.8298
02/2008	22.799	25.8333	0.685556	-46.8081	-11.6702	-15.8202
03/2008	21.1268	28.2091	0.890909	-48.081	-9.85781	-15.3228
04/2008	29.3013	25.06	0.667	-48.8052	-8.46565	-15.3572
05/2008	29.6842	30.0909	0.686364	-49.5036	-6.40216	-15.3456
06/2008	28.6533	22.1182	0.736364	-50.2713	-5.40256	-15.2153
07/2008	35.7865	11.47	0.842222	-50.5601	-5.82385	-14.8335
08/2008	43.1006	9.88182	1.06818	-50.358	-6.45706	-13.915
09/2008	47.5177	8.02222	1.31333	-49.8595	-7.33842	-12.4143
10/2008	41.3171	6.06364	0.329091	-49.7771	-8.48113	-13.2513
11/2008	35.3997	6.12	0.198	-50.0919	-9.61631	-14.3997
12/2008	25.5074	7.70909	0.276	-51.0707	-10.5395	-15.3627
01/2009	22.2584	10.7455	0.262727	-52.2676	-11.0574	-16.3574
02/2009	19.0064	16.11	0.35	-53.6828	-10.8596	-17.1447
03/2009	25.5484	25.0636	0.578182	-54.6589	-9.46691	-17.3901
04/2009	25.9753	30.26	0.692	-55.6063	-7.38086	-17.3651
05/2009	30.5887	32.28	0.548	-56.244	-5.02527	-17.6821
06/2009	43.7667	15.7091	1.16909	-55.9972	-4.88089	-16.524
07/2009	40.2929	7.13	0.971111	-55.9836	-5.8813	-15.8361
08/2009	40.1203	8.79091	0.877778	-55.9816	-6.66009	-15.3699
09/2009	55.0817	8.88889	0.903333	-54.9753	-7.4258	-14.843
10/2009	46.4835	8.20909	0.525455	-54.5461	-8.28222	-15.2136
11/2009	44.4813	13.16	0.579	-54.2513	-8.47799	-15.457
12/2009	39.3294	9.83636	0.461818	-54.3024	-9.11727	-15.9787
01/2010	29.0087	10.78	0.902	-55.0462	-9.63063	-15.455
02/2010	32.3514	14.68	0.645	-55.5656	-9.62357	-15.5417
03/2010	31.3397	19.3	1.16	-56.1529	-9.00002	-14.4051
04/2010	26.9613	18.3273	0.859091	-57.0342	-8.50628	-13.9833
05/2010	26.903	21.14	0.822	-57.9193	-7.6372	-13.6495
08/2010	49.1974	9.46667	0.433333	-57.308	-8.32581	-14.2389
09/2010	51.744	7.94286	0.425714	-56.5257	-9.21776	-14.8464
10/2010	44.91	9.29	0.316	-56.2022	-9.92994	-15.7145
11/2010	39.6057	10.8	0.333	-56.2347	-10.4406	-16.5422
12/2010	30.5226	12.3	0.308	-56.8769	-10.7512	-17.4293
02/2011	24.0121	17.8333	0.736667	-57.9561	-10.3233	-17.2983
03/2011	29.3497	25.7091	0.66	-58.677	-8.84456	-17.3493
04/2011	33.1937	29.5	0.355	-59.1399	-6.85993	-18.1248
05/2011	36.569	29.9273	0.669	-59.3762	-4.81828	-18.1544
06/2011	39.4043	31.16	1.332	-59.4222	-2.61214	-16.6094
07/2011	45.6168	21.2182	1.00636	-59.0512	-1.73263	-15.8377
08/2011	51.2865	17.0636	0.612727	-58.2997	-1.4075	-16.001
09/2011	49.6993	12.41	0.71	-57.6547	-1.70335	-15.9333
10/2011	42.2245	9.46364	0.512	-57.5114	-2.39237	-16.3359
11/2011	36.84	8.11	0.513	-57.7295	-3.26201	-16.7361
12/2011	31.7981	7.18333	0.48	-58.2861	-4.25531	-17.2146
01/2012	24.9658	11.95	0.4375	-59.3013	-4.61255	-17.7941
02/2012	30.2538	15.61	0.598	-59.9615	-4.48139	-17.9924
03/2012	28.999	21.0909	0.5475	-60.7059	-3.61887	-18.3107
04/2012	37.129	28.46	0.504	-60.9047	-1.77301	-18.7322
05/2012	42.5935	20.3091	0.737273	-60.7366	-1.01481	-18.5997
06/2012	51.603	13.04	0.706	-59.9638	-1.2266	-18.5415
07/2012	46.0155	8.14545	0.399091	-59.5661	-2.09151	-19.2122
08/2012	52.4643	8.9	0.514444	-58.7355	-2.85574	-19.609
10/2012	65.4914	7.12727	0.276364	-57.0304	-3.85652	-20.5712
11/2012	55.412	8.91	0.666	-56.002	-4.61941	-20.608
12/2012	44.1929	9.41818	0.59	-55.7266	-5.31449	-20.8253
01/2013	37.8458	11.1182	0.696364	-55.8772	-5.78272	-20.79
02/2013	37.1364	15.8	0.522222	-56.0754	-5.62621	-21.1682
03/2013	37.81	20.6727	0.480909	-56.2285	-4.81949	-21.6446
04/2013	34.7347	22.3	0.743	-56.5879	-3.79562	-21.4985
05/2013	42.2661	20.8364	0.65	-56.4418	-2.96706	-21.5733
06/2013	41.9403	6.51818	0.681818	-56.3176	-4.04912	-21.5725
07/2013	35.34	5.45	0.944	-56.6365	-5.27371	-20.949
09/2013	68.5236	7.80909	1.39182	-54.7279	-6.18351	-19.2619
10/2013	65.0397	8.15	0.77	-53.0532	-7.04782	-19.0517
11/2013	57.552	10.3909	0.539091	-51.8811	-7.6131	-19.3899
12/2013	52.9019	9.37	0.451	-51.0211	-8.31461	-19.9373
01/2014	48.3674	11.9	0.320909	-50.4655	-8.67851	-20.7937
02/2014	52.1368	13.5222	1.15667	-49.6569	-8.82595	-19.6651
03/2014	49.0848	18.7909	0.801818	-49.0531	-8.27034	-19.3793
04/2014	49.9953	25.07	0.893	-48.3882	-6.87684	-18.8769
05/2014	47.0077	29.3727	3.49364	-47.9239	-4.90919	-12.1977
06/2014	51.5933	19.98	1.432	-47.1517	-4.19491	-10.4151
07/2014	53.3948	10.4818	0.917273	-46.2586	-4.74806	-9.85505
08/2014	56.8845	12.1455	1.48455	-45.1313	-5.07921	-7.94766
09/2014	67.389	10.32	0.813	-43.2989	-5.65395	-7.6353
10/2014	70.3197	12.0455	0.636364	-41.2698	-5.99845	-7.74247
11/2014	64.0693	13.55	0.458	-39.6603	-6.14218	-8.27329
12/2014	65.0258	16.925	0.795	-37.9865	-5.83555	-8.00368
01/2015	55.1261	18.8714	0.714286	-36.9772	-5.2692	-7.92578
02/2015	54.2086	21.65	0.667	-36.0295	-4.33207	-7.96019
03/2015	49.631	23.7273	0.771818	-35.3891	-3.11775	-7.74564
04/2015	55.594	30.15	0.856	-34.3484	-1.04638	-7.33114
05/2015	54.6771	26.0545	1.05364	-33.3693	0.478494	-6.44723
06/2015	54.9013	23.2	1.40727	-32.3751	1.62246	-4.72338
07/2015	61.6013	23.58	1.596	-30.9312	2.81712	-2.55127
08/2015	67.6919	20.61	0.973	-29.0784	3.61548	-1.85888
09/2015	71.4393	16.0636	0.754545	-26.9742	3.80716	-1.68536
10/2015	82.2158	22.8182	1.07727	-24.1465	4.90018	-0.745309
11/2015	64.8327	16.8909	0.758182	-22.4857	5.20225	-0.563147
12/2015	64.5732	12.21	0.645	-20.8423	4.87971	-0.64981
01/2016	62.4116	11.55	0.58	-19.344	4.4691	-0.890858
02/2016	58.4731	6.48182	0.634545	-18.1101	3.38219	-1.00235
03/2016	58.3835	9.97	0.9	-16.8822	2.76075	-0.48335
04/2016	63.9927	14.9182	0.924545	-15.2777	2.79959	0.0939506
05/2016	73.1477	18.9	0.792	-13.0588	3.36976	0.356435
06/2016	74.691	13.21	0.798	-10.7363	3.18066	0.633171
07/2016	70.041	10.2727	0.490909	-8.72586	2.59961	0.180519
08/2016	72.0845	14	0.620909	-6.57828	2.51592	0.0366367
09/2016	76.5533	8.85556	1.08667	-4.13075	1.74577	0.999
10/2016	69.7158	6.46	0.44	-2.14217	0.655947	0.425431
11/2016	61.0973	13.8286	0.532857	-0.732083	0.549388	0.0724118
12/2016	50.9965	10.51	0.651	5.4623e-14	-2.30371e-13	-1.80383e-13
